# Supplementary material for: Endoplasmic reticulum stress-related prognosis signature characterizes the immune landscape and predicts the prognosis of colon adenocarcinoma
Source: Front Genet. 2025 Apr 1;16:1516232. doi: 10.3389/fgene.2025.1516232 (PMC11996786; doi:10.3389/fgene.2025.1516232)
Supplement: Supplementary file 1 [file Table2.xlsx]

## Sheet: uni_cox_df
uni_cox_sig_genes	HR	HR.95L	HR.95H	p.value
RYR2	1.14826	1.03857	1.26954	0.00696195
H19	1.0828	1.00176	1.17039	0.0450355
GSR	0.775509	0.63809	0.942523	0.0106245
HSPA1A	1.23456	1.08989	1.39845	0.0009216
HSPB1	1.23308	1.03095	1.47484	0.0218095
TGFB1	1.21164	1.01511	1.44623	0.0334993
CDKN2A	1.1793	1.05441	1.319	0.0038833
MAPK11	1.22481	1.02809	1.45917	0.0231999
HSPA1B	1.21626	1.0244	1.44406	0.0254063
OXTR	1.16299	1.01169	1.33692	0.0337217
GSTM1	1.10555	1.02771	1.18929	0.00706666
TRAF2	1.29546	1.01015	1.66136	0.0413952
MAPK12	1.27127	1.08873	1.48443	0.00240668
TH	1.11477	1.00849	1.23225	0.0335645
KCNJ5	1.12519	1.00324	1.26197	0.0438733
PDIA2	1.11273	1.00119	1.23669	0.0474716
SERPINE1	1.13946	1.00984	1.28573	0.0341071
SERPINA1	0.869882	0.771967	0.980217	0.0221423
CTSD	1.31495	1.04174	1.65981	0.0212171
NOTCH3	1.21094	1.03195	1.42097	0.0190065
KCNJ11	1.20194	1.0094	1.43121	0.0389182
PPARGC1A	0.868297	0.785916	0.959314	0.00549214
TERT	1.14527	1.00582	1.30404	0.0405975
TFF1	0.920628	0.850968	0.99599	0.0393927
STK25	1.38837	1.04998	1.83582	0.0213288
GPX3	1.20053	1.04122	1.38422	0.0118704
ATXN2L	1.25513	1.00128	1.57333	0.0487165
HSPA1L	1.27653	1.0173	1.60182	0.0350293
DAPK1	1.18954	1.05416	1.34231	0.00486806
KCNQ1OT1	1.16326	1.01092	1.33855	0.0347234
NOL3	1.4235	1.12785	1.79665	0.0029499
POLG	1.26315	1.00247	1.59161	0.0476059
ULK1	1.28484	1.01841	1.62096	0.0345289
PRRT2	1.18254	1.01955	1.37159	0.0267043
NOS1AP	1.21286	1.01068	1.45548	0.038061
ADAMTS13	1.24384	1.06033	1.45912	0.00737966
MMP3	0.918399	0.846147	0.996821	0.0417381
PLEC	1.24161	1.01488	1.51901	0.035423
TAOK2	1.2781	1.00562	1.62441	0.044877
EREG	0.923439	0.858792	0.992952	0.031479
UCN	1.34402	1.12517	1.60544	0.00111233
