# Supplementary material for: Endoplasmic reticulum stress-related prognosis signature characterizes the immune landscape and predicts the prognosis of colon adenocarcinoma
Source: Front Genet. 2025 Apr 1;16:1516232. doi: 10.3389/fgene.2025.1516232 (PMC11996786; doi:10.3389/fgene.2025.1516232)
Supplement: Supplementary file 2 [file Table3.xlsx]

## Sheet: Sheet1
	Protein	Antibody	Normal colon tissues	COAD tissues
	HSPA1A	CAB032815	High	Medium
	SERPINA1	CAB016648	Medium	Low
	DAPK1	HPA040472	Medium	Low
